# Supplementary material for: Uncovering PheCLE1 and PheCLE10 Promoting Root Development Based on Genome-Wide Analysis
Source: Int J Mol Sci. 2024 Jun 29;25(13):7190. doi: 10.3390/ijms25137190 (PMC11241622; doi:10.3390/ijms25137190)
Supplement: Supplementary file 1 [file ijms-25-07190-s001.zip]

Archive with 5 entries (5 files):
- Supplemental Figure S1.pdf
- Supplemental Figure S2.pdf
- Supplemental Table S1 The physicochemical properties of the CLE family members of Moso bamboo.xls
- Supplemental Table S2 Amino acid sequences and gene sequences of CLE families in P. edulis, A. thaliana, O. sativa and Z. mays.xls
- Supplemental Table S3 Primers and probes were used in this study.xls
