# Supplementary material for: Uncovering PheCLE1 and PheCLE10 Promoting Root Development Based on Genome-Wide Analysis
Source: Int J Mol Sci. 2024 Jun 29;25(13):7190. doi: 10.3390/ijms25137190 (PMC11241622; doi:10.3390/ijms25137190)
Supplement: Supplementary file 1 [file ijms-25-07190-s001.zip › Supplemental Table S1 The physicochemical properties of the CLE family members of Moso bamboo.xls]

## Sheet: Sheet1
Table S1 The physicochemical properties of the CLE family members of Moso bamboo
Name	Gene ID	Number of amino acids	Molecular weight (Da)	Theoretical pI	Instability index	Grand average of hydropathicity	Aliphatic index	Transmembrane helix Starting and ending points	Signal Peptide
PheCLE1	PH02Gene44772.t1	100	10805.6	11.07	67.24	-0.109	86.9	10-32	1-27
PheCLE2	PH02Gene36192.t1	102	10529.2	11.71	62.66	-0.112	86.08	13-30	NO
PheCLE3	PH02Gene01377.t1	139	14511.7	9.18	45.81	-0.088	80.07	62-84	NO
PheCLE4	PH02Gene36987.t1	116	12020.8	9.47	57.49	-0.087	73.19	15-37	NO
PheCLE5	PH02Gene42594.t1	107	11256	11.39	76.98	-0.196	72.24	12-34	NO
PheCLE6	PH02Gene14877.t1	157	16337.4	10.12	62.62	-0.539	56.62	Outside the membrane	NO
PheCLE7	PH02Gene24532.t1	104	10472	9.58	47.45	-0.081	83.75	13-35	1-29
PheCLE8	PH02Gene15772.t1	129	14950.1	7.92	40.24	-0.595	65.74	Outside the membrane	NO
PheCLE9	PH02Gene04160.t1	78	8257.61	10.43	79.64	-0.056	81.41	Outside the membrane	NO
PheCLE10	PH02Gene24996.t1	102	11278.9	10.36	54.95	-0.304	77.55	10-28	1-27
PheCLE11	PH02Gene03305.t1	98	10188.5	6.4	49.28	-0.218	71.84	10-32	1-29
