# Supplementary material for: Uncovering PheCLE1 and PheCLE10 Promoting Root Development Based on Genome-Wide Analysis
Source: Int J Mol Sci. 2024 Jun 29;25(13):7190. doi: 10.3390/ijms25137190 (PMC11241622; doi:10.3390/ijms25137190)
Supplement: Supplementary file 1 [file ijms-25-07190-s001.zip › Supplemental Table S3 Primers and probes were used in this study.xls]

## Sheet: 1
Table S3 Primers and probes were used in this study
GeneID	Sequence
PheCLE1-antisense probe	GCACAACAAAAATGGTTAGTCGATGGCAGTGAATCCCCATTCTCATCTCTCTTCTAACTTGCAGTCTAGTAGTAGAGAAATCAGTGGTC
PheCLE1-sense probe	GACCACTGATTTCTCTACTACTAGACTGCAAGTTAGAAGAGAGATGAGAATGGGGATTCA CTGCCATCGACTAACCATTTTTGTTGTGC
PheCLE10-antisense probe	AGCAGCAGCAGCAGCATTGCCCTCTGCAAGCTCTCGCGGTTGCTCTGATGGCAAGACATTTGTACTGTTTGTTTGGGCAAAACCGCGG
PheCLE10-sense probe	CCGCGGTTTTGCCCAAACAAACAGTACAAATGTCTTGCCATCAGAGCAACCGCGAGAGCTTGCAGAGGGCAATGCTGCTGCTGCTGCT
pCAMBIA2300-35S-eGFP-PheCLE1-F	GTTCATTTCATTTGGAGAGGACAGGATGAGAATGGGGATTCACTGC
pCAMBIA2300-35S-eGFP-PheCLE1-R	TCGACTCTAGAGGATCCCCGGGTACATTTGTTGTGGATCGGATCA
pCAMBIA2300-35S-eGFP-PheCLE10-F	GTTCATTTCATTTGGAGAGGACAGGATGAGAATGGGGATTCACTGC
pCAMBIA2300-35S-eGFP-PheCLE10-R	TCGACTCTAGAGGATCCCCGGGTATATTTATTGTGAATCGGATCGGA
pHIS2-Pro-PheCLE1-F	CGAATTCCCGGGGAGCTCAAGGAGGAGTTTGTTGGCACT
pHIS2-Pro-PheCLE1-R	CGCGGATCGATTCGCGAATTCGGATGGCAAGAACCTCT
pHIS2-Pro-PheCLE10-F	CGAATTCCCGGGGAGCTCACGAGAACAGGAAAAGCAGCA
pHIS2-Pro-PheCLE10-R	CGCGGATCGATTCGCGAATGTGTGCTTCTCCGACGTAT
pGADT7-PheNAC9-F	GCAGAGTGGCCATTATGGCCCATGACTAGTAGCTGTACGTTTTTGC
pGADT7-PheNAC9-R	GCGGCCGACATGTTTTTTCCCTTAGAACCGAGGGAGAATCTGAT
pGADT7-PheNAC6-F	GCAGAGTGGCCATTATGGCCCATGAGAACAGCTAGCCAGCCAATG
pGADT7-PheNAC6-R	GCGGCCGACATGTTTTTTCCCTTAGTAGCTCCAGAGCGCGGC
pGreenII-0800-LUC-Pro-PheCLE1-F	CTATAGGGCGAATTGGGTACCAGGAGGAGTTTGTTGGCACT
pGreenII-0800-LUC-Pro-PheCLE1-R	CGCTCTAGAACTAGTGGATCCTTCGGATGGCAAGAACCTCT
pGreenII-0800-LUC-Pro-PheCLE10-F	CTATAGGGCGAATTGGGTACCCGAGAACAGGAAAAGCAGCA
pGreenII-0800-LUC-Pro-PheCLE10-R	CGCTCTAGAACTAGTGGATCCTGTGTGCTTCTCCGACGTAT
pGreenII-62-SK-PheNAC9-F	CGCTCTAGAACTAGTGGATCCATGACTAGTAGCTGTACGTTTTTGC
pGreenII-62-SK-PheNAC9-R	TCAGCGTACCGAATTGGTACCGAACCGAGGGAGAATCTGAT
pGreenII-62-SK-PheNAC6-F	CGCTCTAGAACTAGTGGATCCATGAGAACAGCTAGCCAGCCAATG
pGreenII-62-SK-PheNAC6-R	TCAGCGTACCGAATTGGTACCGTAGCTCCAGAGCGCGGC
